# Supplementary material for: Resveratrol Ameliorates Cardiac Remodeling in a Murine Model of Heart Failure With Preserved Ejection Fraction
Source: Front Pharmacol. 2021 Jun 10;12:646240. doi: 10.3389/fphar.2021.646240 (PMC8225267; doi:10.3389/fphar.2021.646240)
Supplement: Supplementary file 2 [file DataSheet2.xlsx]

## Sheet: Fig 2
	Sham-Vehicle	Sham-RES	HFpEF-Vehicle	HFpEF-RES
	0.86	0.93	1.59	1.35
	1.06	1.06	1.86	1.49
ANP mRNA	0.98	0.98	1.78	1.5
	0.89	0.88	1.51	1.3
	1.03	1.03	1.67	1.42
	0.92	0.91	1.91	1.56
	0.98	1.1	1.72	1.49
	1.05	0.97	1.6	1.38
	1.08	1.04	1.75	1.43
	1.03	0.96	2.01	1.32
BNP mRNA	0.91	0.86	1.58	1.46
	1.1	1.13	1.79	1.35
	0.94	0.89	2.12	1.4
	1.09	0.95	1.53	1.69
	0.89	0.98	2.06	1.83
	1.05	1.01	1.85	1.78
	1.08	1.04	1.09	1.06
	1.03	0.96	1.29	1.04
β-MHC mRNA	0.91	0.86	1.2	1.11
	0.86	1.11	1.19	1.16
	1.12	0.94	1.24	1.09
	0.96	1.04	1.18	1.05
	0.98	1.06	1.2	1.1
	1.05	0.86	1.06	1.08
	231	236	412	382
Cross sectional area	256	246	456	354
	209	219	409	319
	241	257	398	371
	283	286	372	328
	250	249	369	402
	276	261	405	390
	281	253	396	384
HW/BW	0.04526	0.04186	0.05432	0.04862
	0.03976	0.04596	0.05142	0.046854
	0.04469	0.03957	0.06124	0.04185
	0.0428	0.0468	0.0492	0.0398
	0.0398	0.0418	0.0485	0.04358
	0.0412	0.0396	0.0435	0.0456
	0.0438	0.0425	0.0426	0.04058
LW/BW	0.04186	0.0485	0.0438	0.0428
	0.004586	0.0039862	0.006021	0.005248
	0.004836	0.004925	0.008325	0.004345
	0.004936	0.004265	0.007245	0.003935
	0.004786	0.004856	0.00582	0.00389
	0.0049156	0.003987	0.00486	0.0058
	0.004289	0.004752	0.0063	0.00468
	0.004385	0.004189	0.00387	0.00496
	0.004635	0.004963	0.006185	0.00517

## Sheet: Fig 3
	Sham-Vehicle	Sham-RES	HFpEF-Vehicle	HFpEF-RES
	13.5	15.1	37.5	32.7
Number of neutrophils	11.9	9.5	39.7	28.6
	11.4	11.4	43.5	30.7
	9.8	10.1	35.9	27.1
	18.1	15.3	31.5	36.5
	10.2	8.3	46.2	33.8
	15.6	10.8	38.5	26.3
	9.6	10.2	31.5	24.6									The relative protein level
	7.5	5.9	26.9	19.5									(Fold Change)
Number of macrophages	7.9	7.8	30.4	17.9
	8.1	9.6	29.8	28.4				Sham-Vehicle				Sham-RES				HFpEF-Vehicle				HFpEF-RES
	10.2	9.1	26.2	16.3
	9.1	8.2	27.1	24.5
	11.5	6.7	34.8	23.8
	7.3	7.5	27.7	29.4
	25.1	28.6	82.5	53.1			IL-1β	0.098	0.113	0.123	0.105	0.124	0.089	0.131	0.115	0.471	0.526	0.487	0.415	0.356	0.371	0.408	0.381
	20.9	19.7	76.1	49.8		The relative protein level	IL-6	0.176	0.193	0.198	0.181	0.169	0.178	0.205	0.189	0.836	0.796	0.812	0.782	0.635	0.596	0.715	0.671
IL-1β (pg/ml)	30.8	25.4	74.9	37.4			TNF-α	0.132	0.125	0.118	0.201	0.122	0.124	0.111	0.139	0.398	0.425	0.438	0.401	0.254	0.306	0.329	0.289
	21.7	24.3	69.5	57.6
	22.6	20.8	71.6	53.7
	23.5	23.1	52.9	70.2
	22.9	27.6	63.5	69.1
	28.1	18.6	68.4	63.9
	112.8	138.4	542.1	342.9
	153.7	149.7	483.7	365.9
IL-6 (pg/ml)	169.4	127.2	473.5	401.9
	126.3	130.5	436.8	376.8
	138.7	121.8	521.9	349.1
	178.3	182.6	432.8	395.8
	159.6	157.5	501.5	375.2
	160.7	163.8	476.9	386.7
	75.6	63.5	256.4	180.4
	59.7	78.5	198.5	149.8
TNF-α (pg/ml)	61.7	82.7	207.9	123.8
	80.6	56.9	176.9	192.7
	68.4	80.5	243.6	156.3
	82.6	69.3	149.5	173.6
	71.8	91.8	181.2	158.5
	69.1	76.8	209.6	208.9
	0.98	0.95	1.59	1.24
	1.03	1.13	1.63	1.4
IL-1β mRNA level	0.96	0.87	1.71	1.28
	1.08	0.99	1.47	1.39
	1.03	0.92	1.56	1.31
	0.83	1.08	1.29	1.38
	0.95	0.8	1.35	1.41
	1.05	1.04	1.48	1.29
	0.93	1.06	1.35	1.19
	1.05	1.08	1.29	1.23
IL-6 mRNA level	1.12	0.99	1.44	1.18
	1.07	0.91	1.38	1.14
	1.06	0.96	1.28	1.2
	1.09	1.05	1.11	1.15
	0.89	1.06	1.37	1.31
	1.02	0.83	1.4	1.28
	1.12	0.98	2.15	1.59
	0.96	0.96	1.86	1.46
TNF-α mRNA level	1.05	1.08	2.07	1.69
	0.98	1.06	1.91	1.93
	1.08	0.9	2.1	1.81
	0.87	0.94	1.78	1.42
	0.95	1.02	1.91	1.51
	1.03	1.11	1.82	1.49

## Sheet: Fig 4
	Sham-Vehicle	Sham-RES	HFpEF-Vehicle	HFpEF-RES
	0.89	1.03	3.09	2.6
	1.06	0.96	3.18	2.54
	1.15	1.08	2.87	2.16
	0.91	1.13	2.79	2.78
	0.97	0.92	2.9	2.64
iNOS mRNA level	0.97	0.92	2.9	2.64
	1.12	0.98	3.05	2.8
	0.83	1.05	2.81	2.75
	0.95	0.96	2.89	2.69
	0.89	1.03	2.18	1.38
	1.06	0.96	2.01	1.69
	1.08	1.08	1.85	1.71
	0.92	0.89	1.8	1.62
CD86 mRNA level	1.1	1.04	1.77	1.66
	0.82	0.94	1.69	1.78
	1.05	1.12	1.89	1.89
	0.93	0.85	1.97	1.67
	1.05	0.86	2.56	2.21
	1.07	1.09	2.42	1.8
	0.93	1.05	2.19	1.76
	1.15	1.12	2.3	2.02
CD80 mRNA level	1.02	0.93	2.14	1.95
	0.96	0.88	2.08	2.2
	1.05	1.07	2.27	2.07
	0.93	0.98	2.17	2.19
	1.06	1.08	1.96	3.15
	0.87	1.05	1.78	3.09
	1.11	0.96	2.05	2.87
	0.93	1.16	1.82	2.59
Arg1 mRNA level	1.08	0.83	1.7	2.37
	0.96	0.89	2.25	1.96
	1.02	1.1	1.67	2.28
	1.05	0.97	1.93	2.51
	1.12	0.95	0.29	0.59
	0.89	1.08	0.34	0.7
	0.96	1.04	0.41	0.76
	0.92	0.85	0.43	0.64
CD163 mRNA level	1.02	0.93	0.47	0.68
	0.93	0.92	0.51	0.56
	1.12	0.95	0.48	0.61
	0.98	1.08	0.39	0.5
	1.06	1.08	0.76	0.89
	0.87	1.05	0.83	0.87
	1.11	0.96	0.71	0.9
	0.96	0.92	0.81	0.92
CD206 mRNA level	0.89	0.94	0.88	0.84
	1.05	1.12	0.89	0.93
	1.09	0.89	0.78	0.81
	0.98	0.96	0.84	0.84
	9.6	11.2	49.6	40.9
	10.2	9.5	61.8	31.5
	7.5	6.9	53.6	35.8
	8.2	10.9	43.9	36.1
Number of CD80 positive cells	9.1	8.4	38.4	44.8
	12.8	9.6	46.1	45.5
	13.7	8.7	50.2	38.1
	8.7	10.2	44.1	41.2
	74.6	71.6	27.6	36.7
	59.8	80.1	30.1	55.1
	63.5	53.7	16.3	49.2
	49.6	60.3	25.9	31.7
Number of CD206 positive cells	42.5	40.5	20.5	21.9
	51.7	67.2	19.6	40.5
	39.8	42.5	22.3	39.8
	53.8	39.1	19.2	34.7

## Sheet: Fig 5
	Sham-Vehicle	Sham-RES	HFpEF-Vehicle	HFpEF-RES
	1.2	0.96	6.4	3.6
	0.86	1.15	4.8	2.9
	0.97	0.86	7.8	4.1
	1.02	1.05	5.9	4.2
DHE intensity	0.96	0.96	7.14	3.58
	1.07	0.93	6.28	4.07
	1.11	1.02	5.87	3.68
	0.83	1.08	4.98	5.12
	1.26	1.37	0.86	0.88
	0.91	1.54	0.48	0.73
CAT activity	1.65	1.22	0.56	0.92
	1.2	1.19	0.71	0.82
	1.32	1.08	0.42	0.79
	1.57	0.93	0.81	0.93
	1.61	1.02	0.9	0.8
	0.85	1.11	0.68	0.83
	10.5	8.6	5.3	7.2
	9.8	11.2	3.6	6.4
SOD activity	7.68	8.9	3.1	5.6
	8	9.5	6.8	9.1
	9.1	10.2	5.8	7.9
	8.5	10	7.2	8.4
	9.4	9.7	4.9	6.2
	10.3	9.3	6.2	5.9
	6.2	6.7	4.3	4.6
	4.9	4.9	3.9	5.1
	5.3	4.1	2.9	4.8
	5.6	5.3	4.3	5.7
GSH (μmol/mg)	4.7	6	4.8	5.8
	6.5	7	5.4	4.3
	6.8	4.5	4.1	4.8
	4.6	6.2	5.2	6.1

## Sheet: Fig 6
	Sham-Vehicle	Sham-RES	HFpEF-Vehicle	HFpEF-RES
	2.3	2.6	5.3	3.7
Myocardial fibrosis area (%)	2.7	1.6	5.9	4.1
	1.9	2.4	6.7	5
	2.05	2.15	6.27	4.26
	1.6	3.6	7.9	5.3
	3.2	2.8	6	4.8
	2.4	2.5	6.1	5.9
	3.5	1.3	8.3	5
	1.05	1.08	2.03	1.65
	1.02	0.93	2.13	1.71
	1.01	1.02	1.92	1.54
	0.86	1.1	2.2	1.8
Collagen-I mRNA level	1.13	0.89	1.81	1.51
	0.85	0.92	1.85	1.82
	0.92	1.02	2.05	1.91
	1.06	0.98	1.96	2.03
	0.93	0.95	1.62	1.26
	1.08	1.12	1.44	1.19
	1.02	0.93	1.39	1.34
	1.05	0.86	1.42	1.36
Collagen-III mRNA level	0.96	1.05	1.5	1.5
	0.93	1.12	1.31	1.25
	1.08	0.94	1.23	1.13
	0.91	0.89	1.39	1.29
	1.12	1.05	2.01	1.76
	0.86	1.07	2.14	1.89
TGF-β mRNA level	1.03	0.95	1.95	1.83
	0.93	1.1	1.85	1.9
	1.06	0.93	2.09	1.71
	0.93	1.07	1.81	2.03
	0.98	1.04	1.93	1.58
	1.1	0.82	2.03	1.96

## Sheet: Fig 7
		Sham-Vehicle				Sham-RES				HFpEF-Vehicle				HFpEF-RES
	TGF-β1	0.148	0.152	0.127	0.131	0.136	0.17	0.169	0.129	0.389	0.458	0.438	0.408	0.385	0.243	0.322	0.259
The relative protein level	p-eNOS/eNOS	0.1962	0.154	0.143	0.165	0.196	0.135	0.163	0.172	0.0865	0.0796	0.068	0.0719	0.113	0.107	0.0998	0.124
	Ac-Smad3/Smad3	0.0986	0.1156	0.131	0.106	0.09358	0.124	0.129	0.112	0.381	0.296	0.317	0.343	0.293	0.186	0.253	0.228
	Sham-Vehicle	Sham-RES	HFpEF-Vehicle	HFpEF-RES
	0.98	0.95	0.356	0.684
Sirt1 protein expression	1.03	1.13	0.236	0.725
	0.96	0.87	0.412	0.813
	1.08	0.99	0.328	0.776
	0.93	0.95	0.53	0.72
	1.08	1.12	0.61	0.81
Sirt1 mRNA level	1.02	0.93	0.42	0.65
	1.05	0.86	0.39	0.78
	0.96	1.05	0.5	0.49
	0.86	0.87	0.49	0.65
	1.13	0.98	0.37	0.49
	0.95	1.05	0.41	0.58
	0.86	1.03	0.46	0.7
	0.92	1.08	0.41	0.74
Sirt1 deacetylation activity	1.1	0.9	0.52	0.83
	1.12	0.84	0.59	0.62
	0.95	1.06	0.38	0.75
	1.02	0.96	0.31	0.58
	0.96	0.98	0.49	0.6
	1.07	1.07	0.51	0.49

## Sheet: Fig 8
	1	2	3	4
	0.92	1.69	1.49	1.56
Ac-Smad3/Smad3 protein expression (fold)	1.15	1.76	1.37	1.68
	0.98	1.86	1.42	1.49
	1.03	1.65	1.25	1.69
	0.92	3.29	1.38	2.18
Luciferase activity (fold)	1.15	2.95	1.62	2.05
	0.98	2.8	1.9	2.39
	0.953	1.542	1.036	1.12
	1.106	1.365	1.058	1.09
Collagen-I mRNA expression (fold)	0.897	1.398	0.923	1.21
	0.963	1.326	0.935	1.28
	0.984	1.489	0.852	1.16
	0.88	1.58	1.14	1.35
	1.12	1.81	1.28	1.29
Collagen-III mRNA expression (fold)	0.93	1.79	1.24	1.44
	1.06	1.68	1.09	1.62
	1.08	1.71	1.35	1.198
	0.88	2.28	1.59	1.95
	1.12	1.93	1.75	1.888
TGF-β mRNA expression (fold)	0.93	2.05	1.62	1.83
	1.02	1.98	1.39	1.79
	1.06	2.14	1.51	2.06

## Sheet: Table 2
	Ves (μL)	Ved (μL)	Pes (mmHg)	Ped (mmHg)	dP/dt max (mmHg/s)	dP/dt min (mmHg/s)	Tau (ms)	EDPVR-k	LVESD(mm)	LVEDD(mm)	EF(%)	FS(%)
	27.59	37.38	138.4	6.886	15341	-13087	4.654	1.09	1.95	4.08	77	35
	29.62	36.95	144.2	5.354	13991	-13314	5.325	1.436	2.68	4.02	81	47
	25.44	29.18	112.3	9.711	14976	-13069	4.656	1.524	2.58	3.98	85	40
Sham-Vehicle	22.34	35.97	136.8	8.424	13861	-13319	7.866	1.436	2.69	3.15	82	39
	24.12	39.11	129.5	7.857	14321	-13308	6.169	2.549	1.99	3.86	76	35
	26.56	43.29	92.8	8.525	14328	-12914	4.731	1.111	1.79	3.89	72	46
	23.31	34.21	144.9	5.019	13296	-13318	7.182	2.786	1.5	3.95	70	41
	21.18	33.1	138.1	10.125	13169	-13194	3.812	2.584	2.8	3.09	78	46
	Ves (μL)	Ved (μL)	Pes (mmHg)	Ped (mmHg)	dP/dt max (mmHg/s)	dP/dt min (mmHg/s)	Tau (ms)	EDPVR-k	LVESD(mm)	LVEDD(mm)	EF(%)	FS(%)
	22.48	37.31	146.7	10.33	13655	-12879	5.305	1.59	2.8	2.91	85	48
	26.15	37.12	117	9.965	13902	-12889	4.212	2.38	1.92	4.59	83	49
	25.34	36.68	145.8	6.724	15102	-13641	4.854	1.86	1.89	3.85	71	35
Sham-RES	18.19	37.11	117.5	4.906	14490	-13470	6.962	2.72	1.82	4.25	70	40
	23.1	28.01	121.4	9.734	13102	-13722	7.983	1.92	2.51	4.01	86	34
	25.68	32.9	156.5	6.298	13202	-13128	5.419	0.57	2.78	4.25	79	42
	25.52	44.3	127.4	6.082	13758	-13419	3.728	3.5	2.72	3.86	81	45
	26.91	32.85	93.5	7.985	14470	-13732	7.052	1.17	2.7	2.5	77	44
	Ves (μL)	Ved (μL)	Pes (mmHg)	Ped (mmHg)	dP/dt max (mmHg/s)	dP/dt min (mmHg/s)	Tau (ms)	EDPVR-k	LVESD(mm)	LVEDD(mm)	EF(%)	FS(%)
	26.21	30.39	142.9	9.972	15439	-6944	8.692	6.79	1.39	2.41	79	49
	25.88	41.12	136.7	9.986	13296	-6522	9.154	7.18	3.19	4.76	86	32
	20.54	39.29	106.7	4.186	14124	-6808	9.912	7.09	2.85	4.08	86	39
	18.82	40.26	114.7	4.423	14675	-6732	9.639	8.14	2.37	3.92	67	41
HFpEF-Vehicle	26.06	32.96	136.6	9.956	13466	-6784	6.119	6.21	2.51	4.32	65	45
	18.12	30.51	97.5	2.584	15622	-6073	11.61	8.92	2.34	4.38	73	33
	28.11	36.9	155.9	8.61	13599	-6012	8.72	6.61	2.99	2.51	70	37
	26.48	44.8	132.5	13.86	14819	-6005	7.76	7.81	2.68	4.81	82	41
	Ves (μL)	Ved (μL)	Pes (mmHg)	Ped (mmHg)	dP/dt max (mmHg/s)	dP/dt min (mmHg/s)	Tau (ms)	EDPVR-k	LVESD(mm)	LVEDD(mm)	EF(%)	FS(%)
	28.24	36.82	106.3	9.912	13141	-10493	8.032	2.89	1.38	4.86	73	47
	29.65	27.86	148.5	8.564	15053	-10590	8.425	4.12	3.28	2.58	83	36
	23.51	31.28	141.9	4.586	13122	-10787	6.564	3.61	2.85	3.69	80	32
	24.57	36.54	132.9	4.012	12882	-10543	6.112	3.84	2.75	4.08	69	38
HFpEF-RES	29.72	35.68	119.1	9.985	12951	-10316	8.891	3.23	1.85	3.98	75	45
	22.63	39.86	99.3	12.759	13711	-10593	5.206	4.77	1.93	4.12	82	42
	17.84	41.1	122.1	3.185	13502	-10589	6.288	4.58	2.87	4.25	72	37
	29.01	42.51	149.2	9.685	11641	-10781	9.031	5.23	2.49	4.39	85	42
